# Supplementary material for: Students’ Performance in Face-to-Face, Online, and Hybrid Methods of Teaching and Assessment in Anatomy
Source: Int J Environ Res Public Health. 2022 Oct 15;19(20):13318. doi: 10.3390/ijerph192013318 (PMC9602488; doi:10.3390/ijerph192013318)
Supplement: Supplementary file 1 [file ijerph-19-13318-s001.zip]

Archive with 1 entries (1 files):
- ijerph-1940552-supplementary.pdf
